# Supplementary material for: Mitochondria-lysosome coupling contributes to lysosome acidification and aging
Source: Mol Cell. Author manuscript; Available in PMC 2026 Jun 14. (PMC13263124; doi:10.1016/j.molcel.2026.05.004)
Supplement: Table S2 [file NIHMS2182381-supplement-Table_S2.xlsx]

## Sheet: Sheet1
Oligonucleotides
K6165_p16INK4a_F:ATCATCAGTCACCGAAGGTC
K6166_p16INK4a_R:CTCAAGAGAAGCCAGTAACC
K6167_p14ARF_F :CAGCACCGGAGGAAGAAAG
K6168_p14ARF_R:AAAACTACGAAAGCGGG
K6169_p21CIP1_F:CCGAAGTCAGTTCCTTGTGGAG
K6170_p21CIP1_R:CCGAAGTCAGTTCCTTGTGGAG
K6171_p53_F:GGACAGCCACGTCTGTGACTTG
K6172_p53_R:CCAGTGGTTTCTTCTTTGGCTG
K6173_p27_F:ATAAGGAAGCGACCTGCAACCG
K6174_p27_R:TTCTTGGGCGTCTGCTCCACAG
K6175_IL-1A_F:AGAGGAAGAAATCATCAAGC
K6176_IL-1A_R:TTATACTTTGATTGAGGGCG
K6177_IL-6_F:GCAGAAAAGGCAAAGAATC
K6178_IL-6_R:CTACATTTGCCGAAGAGC
K6179_IL-7_F:GACAGCATGAAAGAAATTGGTAGC
K6180_IL-7_R:CAACTTGCGAGCAGCACGGAAT
K6181_IL-13_F:ACGGTCATTGCTCTCACTTGCC
K6182_IL-13_R:CTGTCAGGTTGATGCTCCATACC
K6183_IL15_F:TTTCAGTGCAGGGCTTCCTAA
K6184_IL15_R:GGGTGAACATCACTTTCCGTAT
K6185_IL-8_F:GTTTTTGAAGAGGGCTGAG
K6186_IL-8_R:TTTGCTTGAAGTTTCACTGG
K6187_SERPINE1_F:ATCCACAGCTGTCATAGTC
K6188_SERPINE1_R:CACTTGGCCCATGAAAAG
K6189_CCL2_F:GATCTCAGTGCAGAGGCTCG
K6190_CCL2_R:TGCTTGTCCAGGTGGTCCAT
K6191_CXCL1_F:GAAAGCTTGCCTCAATCCTG
K6192_CXCL1_R:CTTCCTCCTCCCTTCTGGTC
K6193_CXCL2_F:GGGCAGAAAGCTTGTCTCAA
K6194_CXCL2_R:GCTTCCTCCTTCCTTCTGGT
K6195_CXCL10_F:GTGGCATTCAAGGAGTACCTC
K6196_CXCL10_R:GCCTTCGATTCTGGATTCAGACA
K6197_GM-CSF_F:GGAGCATGTGAATGCCATCCAG
K6198_GM-CSF_R:CTGGAGGTCAAACATTTCTGAGAT
K6199_MIF_F:AGAACCGCTCCTACAGCAAGCT
K6200_MIF_R:GGAGTTGTTCCAGCCCACATTG
K6201_BCL2_F:ATCGCCCTGTGGATGACTGAGT
K6202_BCL2_R:GCCAGGAGAAATCAAACAGAGGC
K6203_LIF_F:CCCATCACCCCTGTCAACG
K6204_LIF_R:GGGCCACATAGCTTGTCCA
K6205_FGF7_F:CTGTCGAACACAGTGGTACCTG
K6206_FGF7_R:CCAACTGCCACTGTCCTGATTTC
K6207_VEGFA_F:ATCACGAAGTGGTGAAGTTC
K6208_VEGFA_R:TGCTGTAGGAAGCTCATCTC
K6209_Lamin B1_F:GTATGAAGAGGAGATTAACGAGAC
K6210_Lamin B1_R:TACTCAATTTGACGCCCAG
K6211_Lamin b1_F:ATGAAGAGGAGATCAATGAGAC
K6212_Lamin b1_R:CATACTCAATCTGACGCCC
K6213_MMP1_F:ATGAAGCAGCCCAGATGTGGAG
K6214_MMP1_R:TGGTCCACATCTGCTCTTGGCA
K6215_MMP3_F:CACTCACAGACCTGACTCGGTT
K6216_MMP3_R:AAGCAGGATCACAGTTGGCTGG
K6217_MMP10_F:TCCAGGCTGTATGAAGGAGAGG
K6218_MMP10_R:GGTAGGCATGAGCCAAACTGTG
K6221_Amphiregulin (AREG)_F:GCACCTGGAAGCAGTAACATGC
K6222_Amphiregulin (AREG)_R:GGCAGCTATGGCTGCTAATGCA
K6223_Cathepsin B_F:GCTTCGATGCACGGGAACAATG
K6224_Cathepsin B_R:CATTGGTGTGGATGCAGATCCG
K6225_Beta-Actin_F:CCAACCGCGAGAAGATGA
K6226_Beta-Actin_R:CCAGAGGCGTACAGGGATAG
K6776_Parkin_F:CCAGAGGAAAGTCACCTGCGAA
K6777_Parkin_R:CTGAGGCTTCAAATACGGCACTG
Rab7a_F:GTGATGGTGGATGACAGGCTAG
Rab7a_R:AGTCTGCACCTCTGTAGAAGGC
TBC1D15_F:CCACATACCAATGGAGATGCTCC
TBC1D15_R:ATAGGACCAGCCCATACCCTCT
