# Supplementary material for: Mitochondria-lysosome coupling contributes to lysosome acidification and aging
Source: Mol Cell. Author manuscript; Available in PMC 2026 Jun 14. (PMC13263124; doi:10.1016/j.molcel.2026.05.004)
Supplement: Table S1 [file NIHMS2182381-supplement-Table_S1.xlsx]

## Sheet: Figure1
Figure	Strain/cell line/treatment	Biological repeats(n)	total cell number
1C	WT(By4741)_Young	3	194
	WT(By4741)_Old	3	53
	Tom70 OE_Young	3	115
	WT(By4741)_Old	3	54
1E	YPD(with Mito-RFP)	15	705
	YPG	15	718
1G	Control	3	1159
	Antimycin A	3	1158
	Oligomycin	3	848

## Sheet: FigureS1
Figure	Strain/cell line/treatment	Biological repeats(n)	total cell number
S1B	WT	3	311
	Tom70 OE	3	293
S1D	WT_Young	4	102
	WT_Old	4	62
	pZ3-Tom70_Young	6	244
	pZ3-Tom70_Old	6	86
S1F	YPD	3	126
	YPG	3	262

## Sheet: Figure2
Figure	Strain/cell line/treatment	Biological repeats(n)	total cell number
2C	Control		220
	Linker		244
	Vam6&Ypt7 OE		219
1F	Control	10	375
	Linker	10	328
2L	Control	15
	noATP	15
	noNADH	15
	antimycin A	12
	Oligomycin	6
	negative control	15

## Sheet: FigureS2
Figure	Strain/cell line/treatment	Biological repeats(n)	total cell number
S2B	WT	3	1015
	Vam6 OE	3	786
	YPT7 OE	3	1213
S2D	WT	3	823
	vam6 Δ	3	806
	ypt7 Δ	3	971
S2G	WT	6	625
	Vam6&Ypt7 OE	4	365
S2J	WT	3	53
	Vam6&Ypt7 OE	3	51
S2L	Control	3	49
	Mito-Vac linker	3	62
S2O	Control	3	230
	Vps10	3	204
S2R	Control	9	215
	ER-Vaclinker	9	277
S2T	Control	4
	Mito-Vac linker	4
S2X	cyto	3	971
	mito	3	566
S2Z	WT	3	673
	V-mCh.nanobody	3	568

## Sheet: Figure3
Figure	Strain/cell line/treatment	Biological repeats(n)	total cell number
3C	Age0	3	1112
	Age3-6	4	186
	Age7-11	3	165
	Age>12	3	99
3E	Age0	3	131
	Age3-6	3	30
	Age7-11	3	58
	Age>12	3	61
3H	Control_Young	3	182
	Control_Old	3	54
	Linker_Young	3	193
	Linker_Old	3	60

## Sheet: FigureS3
Figure	Strain/cell line/treatment	Biological repeats(n)	total cell number
S3B	High OD	3	127
	Low OD	3	101
S3D	9aa-linker_High OD	7	94
	9aa-linker_Low OD	8	160
	23aa-linker_High OD	7	211
	23aa-linker_Low OD	10	167
S3F	Pma1-99aa-linker-GFP	3	80
	Pma1-23aa-linker-GFP	3	91
S3I	Age0	3	804
	Age3-6	3	114
	Age7-11	3	52
	Age>12	3	143
S3K	Age0	3	291
	Age3-6	3	80
	Age7-11	3	62
	Age>12	3	108
S3N	Young	3	58
	Old	3	22

## Sheet: Figure 4
Figure	Strain/cell line/treatment	Biological repeats(n)	total cell number
4B	WT		44
	bni1Δ		45
4E	WT_21C	6	188
	WT_35C	6	140
	bni1ts_21C	6	159
	bni1ts_35C	6	143
4L	WT_21C	3
	WT_35C	3
	mob2ts_21C	3
	mob2ts_35C	3

## Sheet: FigureS4
Figure	Strain/cell line/treatment	Biological repeats(n)	total cell number
S4D	WT	6	148
	bni1Δ	6	195
S4K	YP-RGD	3	240
	YPD	3	217

## Sheet: Figure 5
Figure	Strain/cell line/treatment	Biological repeats(n)	total lysosome number
5D	Control		13	3618
	Linker		13	5251
5F	Control			6481
5G	Linker			6925

## Sheet: Figure S5
Figure	Strain/cell line/treatment	Biological repeats(n)	total lysosome number
S5K	Control	3	1297
	siRab7a	3	998
	siTBC1D15	3	1177
S5L	Control	3	542
	siRab7a	3	615
	siTBC1D15	3	578

[truncated: 2 more sheets: Figure 6, Figure S6]
